# Supplementary material for: Core–Shell Fe3O4@C Nanoparticles for the Organic Dye Adsorption and Targeted Magneto-Mechanical Destruction of Ehrlich Ascites Carcinoma Cells
Source: Materials (Basel). 2022 Dec 20;16(1):23. doi: 10.3390/ma16010023 (PMC9821792; doi:10.3390/ma16010023)
Supplement: Supplementary file 1 [file materials-16-00023-s001.zip]

Archive with 1 entries (1 files):
- materials-2053866-supplementary.pdf
